# Supplementary material for: Decentralized Coordination of a Multi-UAV System for Spatial Planar Shape Formations
Source: Sensors (Basel). 2023 Dec 1;23(23):9553. doi: 10.3390/s23239553 (PMC10708656; doi:10.3390/s23239553)
Supplement: Supplementary file 1 [file sensors-23-09553-s001.zip]

Archive with 1 entries (1 files):
- sensors-2680768-supplementary.mp4
